# Supplementary material for: Single-Frame Vignetting Correction for Post-Stitched-Tile Imaging Using VISTAmap
Source: Nanomaterials (Basel). 2025 Apr 7;15(7):563. doi: 10.3390/nano15070563 (PMC11990085; doi:10.3390/nano15070563)
Supplement: Supplementary file 1 [file nanomaterials-15-00563-s001.zip]

Archive with 1 entries (1 files):
- nanomaterials-3552351-supplementary.pdf
